# Supplementary material for: Characteristics and visual outcome of ocular trauma patients at Queen Elizabeth Central Hospital in Malawi
Source: PLoS One. 2021 Mar 29;16(3):e0246155. doi: 10.1371/journal.pone.0246155 (PMC8007040; doi:10.1371/journal.pone.0246155)
Supplement: S1 Data — (XLSX) [file pone.0246155.s001.xlsx]

## Sheet: Sheet1
ID	AGE	Age-Cat	Adult	SEX	Residence	Marital_status	Highest_education	Occupation	Occupation2	Rural	No_days_ b4_pres	Duration_b4_ pres	sharp_blunt	Nature_agent	contusion	lamellar_laceration	rupture	iofb	perforating	penetrating	Event_injury	Place_injury	Nature_Injury	Final_VA_Injured Eye_8weeks	Complications	Prior_reduced VA	reasons_presentation_over_24hours	Use_Traditional_Eye_Medication	Type_Surgery	Corneal repair	FB removal	Evisceration	Enucleation	Cataract Surgery	Other	Surgical treatment	Distance_KM
22	4	1	0	1	1	1	1	9	9	0	1	1	1	3	2	2	2	2	2	1	5	1	2	1	999	2	3	2	1	1	2	2	2	2	2	1	8.7
81	6	1	0	1	2	1	2	7	9	1	4	2	1	3	2	1	2	2	2	2	5	1	1	1	999	2	4	2	999	2	2	2	2	2	2	2	100
1	6	1	0	1	2	1	8	9	9	1	8	2	2	2	2	2	1	2	2	2	5	1	2	2	3	2	5	2	1	1	2	2	2	2	2	1	126
54	11	1	0	2	1	1	3	7	9	0	1	1	2	1	1	2	2	2	2	2	3	5	1	1	999	2	3	2	999	2	2	2	2	2	2	2	6.4
66	5	1	0	1	1	1	1	7	9	0	1	1	1	3	1	2	2	2	2	2	5	1	1	1	999	2	3	2	6	2	2	2	2	2	1	1	14
65	5	1	0	2	2	1	1	7	9	1	1	1	2	1	1	2	2	2	2	2	5	1	1	1	999	2	3	2	999	2	2	2	2	2	2	2	66
98	9	1	0	1	1	1	2	7	9	0	3	2	2	6	1	2	2	2	2	2	5	1	1	1	999	2	3	2	999	2	2	2	2	2	2	2	9.1
93	5	1	0	1	1	1	1	7	9	0	3	2	2	2	1	2	2	2	2	2	6	1	1	1	999	2	3	2	999	2	2	2	2	2	2	2	4.9
95	13	1	0	1	1	1	3	7	9	0	3	2	2	6	1	2	2	2	2	2	4	6	1	999	999	2	3	2	999	2	2	2	2	2	2	2	6.5
90	7	1	0	1	1	1	2	7	9	0	1	1	2	2	1	2	2	2	2	2	6	1	1	1	999	2	3	2	999	2	2	2	2	2	2	2	8.4
87	5	1	0	1	2	1	2	7	9	1	3	2	1	1	2	2	2	2	2	1	5	4	2	2	2	2	4	2	1	1	2	2	2	1	2	1	176
88	12	1	0	1	2	1	2	7	9	1	3	2	1	3	2	2	2	2	2	2	2	1	2	2	1	2	4	2	3	2	2	1	2	2	2	1	176
86	5	1	0	2	1	1	7	7	9	0	1	1	2	9	1	2	2	2	2	2	3	5	1	1	999	2	3	2	999	2	2	2	2	2	2	2	6.5
84	8	1	0	1	2	1	2	7	9	1	6	2	1	1	2	2	2	2	2	1	5	1	2	1	999	2	4	2	999	2	2	2	2	2	2	2	40
78	15	1	0	1	1	1	7	7	9	0	10	2	2	9	1	2	2	2	2	2	3	5	1	1	999	2	3	2	999	2	2	2	2	2	2	2	14
76	9	1	0	1	2	1	2	7	9	1	1	1	1	1	2	2	2	2	2	1	5	4	2	2	6	2	3	2	4	2	2	2	1	2	2	1	188
71	6	1	0	2	2	1	2	7	9	1	1	1	2	9	1	2	2	2	2	2	8	3	1	2	4	2	5	2	5	2	2	2	2	1	2	1	65
72	11	1	0	1	1	1	2	7	9	0	1	1	2	9	1	2	2	2	2	2	3	5	1	1	999	2	3	2	999	2	2	2	2	2	2	2	6.3
73	3	1	0	1	1	1	8	9	9	0	2	2	2	2	1	2	2	2	2	2	3	1	1	1	999	2	3	2	999	2	2	2	2	2	2	2	5.5
67	8	1	0	2	1	1	2	7	9	0	1	1	2	2	1	2	2	2	2	2	3	1	1	999	999	2	3	2	999	2	2	2	2	2	2	2	20
68	9	1	0	1	1	1	2	7	9	0	1	1	2	1	1	2	2	2	2	2	5	1	1	999	999	2	3	2	999	2	2	2	2	2	2	2	5.5
69	6	1	0	1	1	1	2	7	9	0	1	1	2	2	1	2	2	2	2	2	5	1	1	1	999	2	3	2	999	2	2	2	2	2	2	2	18
100	11	1	0	1	2	1	2	9	9	1	1	1	2	1	2	1	2	2	2	2	3	1	1	1	999	2	3	2	5	2	2	2	2	1	2	1	71
15	16	1	0	2	2	1	3	7	7	1	14	2	1	1	2	2	2	2	2	1	1	5	2	1	999	2	4	2	1	1	2	2	2	1	2	1	176
16	11	1	0	1	2	1	2	7	9	1	3	2	2	1	1	2	2	2	2	2	5	5	1	1	999	2	2	2	5	2	2	2	2	1	2	1	176
20	4	1	0	1	1	1	1	9	9	0	1	1	1	3	2	2	2	2	2	2	5	1	2	1	999	2	3	2	1	1	2	2	2	2	2	1	8.7
27	3	1	0	1	2	1	8	9	9	1	1	1	2	2	2	2	2	2	2	2	5	1	2	2	1	2	6	2	3	2	2	1	2	2	2	1	25
28	7	1	0	2	2	1	2	7	9	1	2	2	1	1	2	2	2	2	2	1	5	1	2	2	1	2	3	2	3	2	2	1	2	2	2	1	100
29	8	1	0	1	2	1	2	7	9	1	7	2	2	2	1	2	2	2	2	2	3	5	1	1	999	2	6	2	999	2	2	2	2	2	2	2	176
30	12	1	0	1	2	1	3	7	9	1	21	2	2	1	1	2	2	2	2	2	5	1	1	999	999	2	1	2	999	2	2	2	2	2	2	2	105
34	15	1	0	1	2	1	3	7	9	1	1	1	2	9	1	2	2	2	2	2	1	1	1	1	999	2	3	2	999	2	2	2	2	2	2	2	6.4
37	5	1	0	2	2	1	2	7	9	1	1	1	1	1	2	2	2	2	2	1	5	1	2	1	999	2	3	2	1	1	2	2	2	1	2	1	105
41	14	1	0	2	2	1	4	7	9	1	1	1	1	4	2	2	2	2	2	1	3	5	2	2	2	2	3	2	1	1	2	2	2	2	2	1	40
42	12	1	0	1	2	1	3	7	9	1	8	2	1	1	2	2	2	2	2	1	5	5	2	1	999	2	5	2	1	1	2	2	2	1	2	1	188
43	4	1	0	2	2	1	1	9	9	1	2	2	1	1	2	2	2	2	2	1	5	1	2	2	6	2	5	2	4	2	2	2	1	2	2	1	4.9
44	6	1	0	1	2	1	2	9	9	1	7	2	1	1	2	2	2	2	2	1	5	1	2	1	999	2	2	2	1	1	2	2	2	2	2	1	93
45	5	1	0	1	2	1	8	7	9	1	1	1		5	1	2	2	2	2	2	5	1	1	1	999	2	3	2	999	2	2	2	2	2	2	2	12
51	7	1	0	1	1	1	2	7	9	0	3	2	2	9	1	2	2	2	2	2	3	1	1	1	999	2	6	2	999	2	2	2	2	2	2	2	8.5
101	6	1	0	1	1	1	2	7	9	0	4	2	2	6	1	2	2	2	2	2	3	5	1	999	999	2	1	2	999	2	2	2	2	2	2	2	6.3
99	12	1	0	1	2	1	2	7	9	1	21	2	2	1	1	2	2	2	2	2	1	4	1	1	999	2	5	2	5	2	2	2	2	1	2	1	176
2	12	1	0	1	2	1	2	7	9	1	1	1	1	1	2	2	2	2	2	1	6	3	2	2	3	2	3	2	1	1	2	2	2	2	2	1	40
3	5	1	0	2	2	1	8	9	9	1	5	2	1	1	2	2	2	1	2	2	5	1	2	2	3	2	4	2	1	1	2	2	2	2	2	1	98
4	13	1	0	2	2	1	2	7	9	1	1	1	1	1	2	2	2	2	2	2	1	4	2	1	999	2	3	2	1	1	2	2	2	1	2	1	66
5	7	1	0	1	2	1	2	7	9	1	1	1	1	1	2	2	2	2	2	1	5	5	2	2	1	2	3	2	3	2	2	1	2	2	2	1	48
6	4	1	0	1	2	1	8	9	9	1	3	2	1	3	2	2	2	2	2	1	5	1	2	2	2	2	5	2	1	1	2	2	2	2	2	1	71
7	7	1	0	2	2	1	2	7	9	1	5	2	1	1	2	2	2	2	2	1	5	5	2	2	1	2	2	2	3	2	2	1	2	2	2	1	20
8	7	1	0	2	2	1	2	7	9	1	1	1	1	3	2	1	2	2	2	2	5	1	1	1	999	2	3	2	999	2	2	2	2	2	2	2	33
103	10	1	0	1	2	1	2	7	9	1	6	2	1	1	2	2	2	2	2	1	5	5	2	2	2	2	5	2	999	2	2	2	2	2	2	2	14
105	10	1	0	1	1	1	3	7	9	0	14	2	2	1	1	2	2	2	2	2	5	1	1	1	999	2	5	2	5	2	2	2	2	1	2	1	307
11	10	1	0	1	2	1	2	7	9	1	2	2	1	1	2	1	2	2	2	2	5	1	1	1	999	2	4	2	2	2	1	2	2	2	2	1	71
12	10	1	0	1	2	1	2	7	9	1	1	1	1	1	2	1	2	2	2	2	5	1	1	1	999	2	3	2	999	2	2	2	2	2	2	2	14
14	12	1	0	1	1	1	3	7	9	0	2	2	2	1	1	2	2	2	2	2	9	1	1	999	999	2	6	2	999	2	2	2	2	2	2	2	7.5
70	20	2	1	1	1	2	5	6	6	0	2	2	2	9	1	2	2	2	2	2	3	1	1	1	999	2	1	2	999	2	2	2	2	2	2	2	6.4
57	31	3	1	1	1	2	4	5	5	0	1	1	2	9	1	2	2	2	2	2	3	6	1	1	999	2	3	2	999	2	2	2	2	2	2	2	14
56	20	2	1	2	1	1	4	7	7	0	1	1	2	9	1	2	2	2	2	2	3	3	1	1	999	2	3	2	999	2	2	2	2	2	2	2	6.4
53	29	2	1	1	1	2	5	2	2	0	1	1	2	1	1	2	2	2	2	2	3	2	1	1	999	2	3	2	999	2	2	2	2	2	2	2	6.3
47	30	2	1	1	1	1	3	2	2	0	1	1	2	2	2	1	2	2	2	2	3	1	1	1	999	2	1	2	999	2	2	2	2	2	2	2	6.5
48	27	2	1	1	1	2	5	2	2	0	9	2	2	6	2	1	2	2	2	2	2	2	1	1	999	2	4	2	999	2	2	2	2	2	2	2	6.3
47	23	2	1	1	1	2	3	2	2	0	5	2	2	2	1	2	2	2	2	2	3	1	1	1	999	2	6	2	999	2	2	2	2	2	2	2	12
50	26	2	1	2	1	2	4	6	6	0	1	1	2	1	1	2	2	2	2	2	6	3	1	1	999	2	4	2	999	2	2	2	2	2	2	2	5.5
46	25	2	1	1	2	1	2	2	2	1	14	2	1	1	2	2	2	2	2	1	2	1	1	2	2	2	5	2	1	1	2	2	2	2	2	1	71
38	26	2	1	2	2	2	2	1	1	1	3	2	1	1	2	2	2	2	2	1	1	4	1	1	999	2	4	2	1	1	2	2	2	2	2	1	71
39	23	2	1	1	1	1	5	7	7	0	5	2	1	3	1	2	2	2	2	2	2	2	1	1	999	2	4	2	999	2	2	2	2	2	2	2	6.4
40	42	3	1	1	2	2	3	1	1	1	3	2	2	2	1	2	2	2	2	2	2	3	1	1	999	2	4	2	999	2	2	2	2	2	2	2	20
35	26	2	1	1	2	1	2	2	2	1	10	2	2	9	1	2	2	2	2	2	5	6	1	1	999	2	5	2	999	2	2	2	2	2	2	2	8.3
36	59	4	1	2	1	4	4	3	3	0	1	1	2	1	1	2	2	2	2	2	1	1	1	999	999	2	3	2	999	2	2	2	2	2	2	2	6.5
32	25	2	1	1	2	2	3	2	2	1	1	1	1	3	2	2	2	2	2	1	2	2	2	1	999	2	3	2	1	1	2	2	2	2	2	1	93
33	24	2	1	1	1	1	4	2	2	0	5	2		7	2	1	2	2	2	2	2	2	1	1	999	2	6	2	999	2	2	2	2	2	2	2	6.5
31	30	2	1	1	2	2	3	2	2	1	1	1	1	3	2	2	1	2	2	2	3	3	2	2	6	2	3	2	4	2	2	2	1	2	2	1	25
23	32	3	1	1	1	2	4	2	2	0	1	1	2	2	1	2	2	2	2	2	3	2	1	1	999	2	3	2	999	2	2	2	2	2	2	2	5.5
24	41	3	1	2	2	2	4	4	4	1	1	1	2	3	1	2	2	2	2	2	8	3	1	1	999	2	3	2	999	2	2	2	2	2	2	2	55
26	37	3	1	2	1	2	4	4	4	0	1	1	2	2	1	2	2	2	2	2	3	1	1	1	999	2	3	2	999	2	2	2	2	2	2	2	4.1
21	73	4	1	1	2	2	3	1	1	1	5	2	2	1	2	1	2	2	2	2	3	3	1	1	999	2	4	2	5	2	2	2	2	1	2	1	585
18	22	2	1	1	2	2	5	5	5	1	3	2	2	6	1	2	2	2	2	2	8	3	1	2	7	2	1	2	999	2	2	2	2	2	2	2	25
19	19	2	1	2	1	1	4	7	7	0	1	1	2	2	1	2	2	2	2	2	8	3	1	1	999	2	3	2	999	2	2	2	2	2	2	2	14
17	17	2	1	1	2	1	3	7	7	1	2	2	2	9	2	1	2	2	2	2	4	6	1	1	999	2	1	2	999	2	2	2	2	2	2	2	48
13	25	2	1	1	1	3	4	5	5	0	1	1	2	6	2	1	2	2	2	2	2	2	1	999	999	2	3	2	999	2	2	2	2	2	2	2	6.3
9	28	2	1	1	2	2	5	2	2	1	3	2		7	2	2	1	2	2	2	2	2	2	2	6	2	4	2	999	2	2	2	2	2	2	2	71
10	20	2	1	1	2	2	2	1	1	1	4	2	1	3	2	2	2	2	2	1	3	3	2	2	6	2	1	2	3	2	2	1	2	2	2	1	14
53	68	4	1	1	1	2	2	2	2	0	6	2	2	1	2	1	2	2	2	2	2	4	1	999	999	2	4	2	999	2	2	2	2	2	2	2	8.7
54	18	2	1	1	2	1	3	4	4	1	30	2	1	3	1	2	2	2	2	2	3	1	1	999	999	2	4	2	999	2	2	2	2	2	2	2	48
55	21	2	1	1	1	1	5	7	7	0	1	1	2	2	1	2	2	2	2	2	3	3	1	1	999	2	3	2	999	2	2	2	2	2	2	2	8.4
79	23	2	1	1	1	1	4	7	7	0	1	1	2	2	1	2	2	2	2	2	3	3	1	1	999	2	3	2	6	2	2	2	2	2	1	1	4.9
108	41	3	1	1	1	2	5	5	5	0	3	2	2	9	1	2	2	2	2	2	3	7	1	1	999	2	1	2	999	2	2	2	2	2	2	2	14
58	21	2	1	1	1	1	6	7	7	0	2	2	2	1	1	2	2	2	2	2	1	1	1	1	999	2	1	2	999	2	2	2	2	2	2	2	6.3
59	53	4	1	1	1	2	3	2	2	0	4	2	2	3	1	2	2	2	2	2	3	1	1	1	999	2	2	2	999	2	2	2	2	2	2	2	8.7
61	40	3	1	1	1	2	3	2	2	0	3	2	2	2	1	2	2	2	2	2	3	2	1	1	999	2	4	2	999	2	2	2	2	2	2	2	8.4
62	24	2	1	1	1	3	3	2	2	0	1	1	1	3	2	2	2	2	2	1	3	3	2	2	2	2	3	2	1	1	2	2	2	2	2	1	7.3
63	25	2	1	2	1	2	6	4	4	0	1	1	2	9	1	2	2	2	2	2	3	1	1	1	999	2	3	2	999	2	2	2	2	2	2	2	6.3
64	23	2	1	1	1	2	4	2	2	0	1	1	2	3	1	2	2	2	2	2	2	2	1	1	999	2	3	2	999	2	2	2	2	2	2	2	8.2
74	44	3	1	1	1	2	4	5	5	0	2	2	2	9	1	2	2	2	2	2	8	3	1	1	999	2	4	2	999	2	2	2	2	2	2	2	3.8
75	35	3	1	2	2	2	4	2	2	1	1	1	2	3	1	2	2	2	2	2	8	3	1	1	999	2	3	2	999	2	2	2	2	2	2	2	40
77	34	3	1	2	1	2	2	5	5	0	1	1	2	2	2	1	2	2	2	2	6	4	1	999	999	2	3	2	6	2	2	2	2	2	1	1	7.3
82	38	3	1	1	1	2	2	2	2	0	1	1	2	1	1	2	2	2	2	2	2	2	1	1	999	2	3	2	999	2	2	2	2	2	2	2	5.1
96	24	2	1	1	1	2	3	2	2	0	1	1	2	4	1	2	2	2	2	2	3	3	1	1	999	2	3	2	999	2	2	2	2	2	2	2	6.3
97	18	2	1	2	1	3	3	3	3	0	1	1	2	9	1	2	2	2	2	2	3	3	1	1	999	2	3	2	999	2	2	2	2	2	2	2	4.9
102	78	4	1	2	2	4	7	1	1	1	30	2	1	1	1	2	2	2	2	2	2	4	1	2	8	2	4	2	5	2	2	2	2	1	2	1	100
83	22	2	1	1	1	1	4	7	7	0	1	1	2	1	2	1	2	2	2	2	3	6	1	1	999	2	3	2	6	2	2	2	2	2	2	1	5.5
85	34	3	1	1	1	2	4	2	2	0	5	2	1	3	1	2	2	2	2	2	3	3	1	1	999	2	1	2	6	2	2	2	2	2	2	1	20
89	32	3	1	2	2	2	4	1	1	1	1	1	1	1	2	2	2	2	2	1	2	4	2	2	8	2	3	2	1	1	2	2	2	2	2	1	40
91	32	3	1	1	2	2	2	1	1	1	3	2	2	3	1	2	2	2	2	2	8	3	1	1	999	2	4	2	999	2	2	2	2	2	2	2	66
92	36	3	1	1	1	2	4	5	5	0	3	2	1	3	1	2	2	2	2	2	3	3	1	1	999	2	3	2	6	2	2	2	2	2	1	1	6.3
